# Supplementary material for: A Regulator Based “Semi-Targeted” Approach to Activate Silent Biosynthetic Gene Clusters
Source: Int J Mol Sci. 2021 Jul 15;22(14):7567. doi: 10.3390/ijms22147567 (PMC8306873; doi:10.3390/ijms22147567)
Supplement: Supplementary file 1 [file ijms-22-07567-s001.zip]

Archive with 1 entries (1 files):
- ijms-1281596-SI.pdf
